# Supplementary material for: Cryo-EM structures of an insecticidal Bt toxin reveal its mechanism of action on the membrane
Source: Nat Commun. 2021 May 14;12:2791. doi: 10.1038/s41467-021-23146-4 (PMC8121907; doi:10.1038/s41467-021-23146-4)
Supplement: Supplementary file 6 — Source Data [file 41467_2021_23146_MOESM6_ESM.xlsx]

## Sheet: Figure 2a
Source data in supplementary tables 3 and 4
